# Supplementary material for: Is YouTube™ a Reliable Source of Information for the Current Use of HIPEC in the Treatment of Ovarian Cancer?
Source: Cancers (Basel). 2025 Oct 2;17(19):3222. doi: 10.3390/cancers17193222 (PMC12523930; doi:10.3390/cancers17193222)
Supplement: Supplementary file 1 [file cancers-17-03222-s001.zip]

Archive with 1 entries (1 files):
- cancers-3863965-supplementary.pdf
